# Supplementary material for: Terpenoid Glucosides from Gentiana macrophylla That Attenuate TNF-α Induced Pulmonary Inflammation in A549 Cells
Source: Molecules. 2023 Sep 14;28(18):6613. doi: 10.3390/molecules28186613 (PMC10535684; doi:10.3390/molecules28186613)
Supplement: Supplementary file 1 [file molecules-28-06613-s001.zip]

Archive with 1 entries (1 files):
- molecules-2513290-SI.pdf
